# Supplementary material for: Anti-Atherosclerotic Effect of Gossypetin on Abnormal Vascular Smooth Muscle Cell Proliferation and Migration
Source: Antioxidants (Basel). 2021 Aug 26;10(9):1357. doi: 10.3390/antiox10091357 (PMC8470489; doi:10.3390/antiox10091357)
Supplement: Supplementary file 1 [file antioxidants-10-01357-s001.zip]

Archive with 1 entries (1 files):
- antioxidants-1309018-supplementary.pdf
